# Supplementary material for: Molecular and genomic investigation of an urban outbreak of dengue virus serotype 2 in Angola, 2017–2019
Source: PLoS Negl Trop Dis. 2022 May 18;16(5):e0010255. doi: 10.1371/journal.pntd.0010255 (PMC9166355; doi:10.1371/journal.pntd.0010255)
Supplement: S1 Table — (XLSX) [file pntd.0010255.s001.xlsx]

## Sheet: Folha1
Table S2. Metadata associated with DENV RT-qPCR positive casess and sequenced samples analysed at INIS between January 2017 and February 2019.
Sample ID	Sequenced Samples	Gender	Age	Province	Municipality	Date onset symptoms	Date collection	Season	Type of residence	Clinical data	Arbovirus detected Trioplex	CT Value
A25665	P7|A25665|Angola|Luanda|Viana|Viana|2018-03-12	M	54	Luanda	VIANA	29.11.2018	12.03.2018	Rainy	Urban	Fever	DENV-2	21.4
A27500	P138|A27500|Angola|Luanda|Viana|Viana|2018-05-17	F	10	Luanda	VIANA	13.05.2018	17.05.2018	Dry	Urban	Fever	DENV-2	26
B09	DENV2_Angola_library1_20190423|NB04NB09|85|Ondjiva|Cunene|2019-02-15	M	19	Cunene	ONDJIVA	10.02.2019	15.02.2019	Rainy	Urban	Fever, artharlgia	DENV-2	17.0
D|17|01	Not sequenced	F	36	Luanda	K.KIAXI	06.01.2017	08.01.2017	Rainy	Urban	Fever	CHIKV	34.6
D|17|02	Not sequenced	F	17	Luanda	K.KIAXI	10.02.2017	12.02.2017	Rainy	Urban	Fever	CHIKV	35.1
D|17|03	Not sequenced	M	5	Luanda	TALATONA	03.03.2017	04.03.2017	Rainy	Urban	Fever, arthralgia	CHIKV	36.0
D|17|04	Not sequenced	M	52	Luanda	MAIANGA	02.04.2017	05.04.2017	Rainy	Urban	Fever, Jaundice, vomiting, hetaposplenomegaly	CHIKV	26.5
D|17|05*	Not sequenced	M	32	Luanda	MAIANGA	24.05.2017	26.05.2017	Dry	Urban	Fever and severe hemorrhage, fatal outcome	DENV & CHIKV	26.4; 24.9
D|17|06	Not sequenced	M	17	Luanda	MAIANGA	20.07.2017	26.07.2017	Dry	Urban	Fever	DENV-2	19.5
D|18|01	Not sequenced	M	22	Huila	MATALA	23.01.2018	25.01.2018	Rainy	Rural	Fever, myalgia, headache	DENV-2	20.0
D|18|02	Not sequenced	F	20	Huila	MATALA	26.01.2018	27.01.2018	Rainy	Rural	Fever, myalgia, headache, hemorragic signs	CHIKV	33.4
D|18|03	Not sequenced	M	26	Huila	MATALA	27.01.2018	31.01.2018	Rainy	Rural	Fever, myalgia, headache,artharlgy	DENV-2	28.8
D|18|113	Not sequenced	F	5	Luanda	BELAS	08.06.2018	13.06.2018	Dry	Urban	Fever, myalgia, headache, arthralgia	DENV-2	24.3
D|18|114	Not sequenced	F	16	Luanda	TALATONA	10.06.2018	14.06.2018	Dry	Urban	Fever, myalgia, headache, arthralgia	DENV-2	36.6
D|18|116	Not sequenced	M	6	Luanda	TALATONA	09.06.2018	14.06.2018	Dry	Urban	Fever, myalgia, headache, arthralgia	DENV-2	32.9
D|18|119	Not sequenced	F	14	Cuanza_Norte	CAZENGO	07.04.2018	11.04.2018	Rainy	Urban	Fever	DENV-2	27.4
D|18|130	Not sequenced	F	25	Cuanza_Norte	CAZENGO	06.04.2018	11.04.2018	Rainy	Urban	Fever	DENV-2	26.0
D|18|133	Not sequenced	F	7	Cuanza_Norte	CAZENGO	02.04.2018	11.04.2018	Rainy	Urban	Fever	DENV-2	22.9
D|18|140	Not sequenced	F	18	Cuanza_Norte	CAZENGO	06.04.2018	11.04.2018	Rainy	Urban	Fever	DENV-2	23.7
D|18|145	Not sequenced	M	6	Luanda	SAMBA	26.08.2018	27.08.18	Dry	Urban	Fever	DENV-2	26.6
D|18|16	P22|D|18|16|Angola|Luanda|Benfica|Patriota|2018-03-31	F	27	Luanda	BENFICA	30.03.2018	31.03.2018	Rainy	Urban	Fever, myalgia,headache, retro-orbital pain, arthralgia, hemorragic signs	DENV-2	20.1
D|18|17	P23|D|18|17|Angola|Luanda|KilambaKiaxi|BairroD17/2018-04-04	M	48	Luanda	K.KIAXI	01.04.2018	04.04.2018	Rainy	Urban	Fever, myalgia,headache, retro-orbital pain, arthralgia, hemorragic signs	DENV-2	24.2
D|18|18	Not sequenced	M	11	Luanda	BELAS	29.03.2018	04.04.2018	Rainy	Urban	Fever, myalgia,headache, retro-orbital pain, arthralgia, hemorragic signs	DENV-2	24.6
D|18|19	Not sequenced	M	1	Luanda	BELAS	28.03.2018	02.04.2018	Rainy	Urban	Fever, myalgia, headache, arthralgia	DENV-2	20.8
D|18|20	P26|D|18|20|Angola|Luanda|Benfica|BelaVista|2018-03-31	M	2	Luanda	BENFICA	28.03.2018	31.03.2018	Rainy	Urban	Fever, myalgia, headache,	DENV-2	26.1
D|18|21	P27|D|18|21|Angola|Luanda|Belas|NovaVida|2018-03-31	M	34	Luanda	K.KIAXI	30.03.2018	31.03.2018	Rainy	Urban	Fever, myalgia, headache, arthralgia	DENV-2	23.5
D|18|211	Not sequenced	F	13	Luanda	CACUACO	06.10.2018	08.10.2018	Rainy	Rural	Fever, myalgia, hemorrhagic signs	DENV-2	37.0
D|18|22	Not sequenced	M	23	Luanda	VIANA	26.03.2018	30.04.2018	Rainy	Urban	Fever, myalgia, headache, arthralgia	DENV-2	34.6
D|18|23	P29|D|18|23|Angola|Luanda|Rangel|Rangel|2018-03-31	M	28	Luanda	RANGEL	03.04.2018	04.04.2018	Rainy	Urban	Fever, myalgia, headache, rash,	DENV-2	23.6
D|18|24	Not sequenced	M	28	Luanda	VIANA	03.04.2018	04.04.2018	Rainy	Urban	Fever, myalgia, headache, rash,	DENV-2	21.3
D|18|242*	Not sequenced	F	8	Luanda	VIANA	08.10.2018	15.10.2018	Rainy	Urban	Fever, myalgia, headache	DENV-2	35.0
D|18|25	Not sequenced	F	56	Luanda	BELAS	02.04.2018	07.04.2018	Rainy	Urban	Fever, myalgia, headache, rash,hemorragic signs	DENV-2	24.0
D|18|257	Not sequenced	M	8	Luanda	VIANA	10.10.2018	14.10.2018	Rainy	Urban	Fever	DENV-2	36.8
D|18|258	Not sequenced	M	5	Luanda	SAMBA	01.10.2018	04.10.2018	Rainy	Urban	Fever, myalgia, headache, retro-orbital pain	DENV-2	32.8
D|18|260	Not sequenced	M	29	Cunene	CUANHAMA	08.10.2018	10.10.2018	Rainy	Rural	arthralgia	DENV-2	33.6
D|18|265	Not sequenced	F	3	Cunene	CUANHAMA	01.10.2018	10.10.2018	Rainy	Urban	myalgia, headache	DENV-2	35.4
D|18|266	Not sequenced	M	43	Uige	NEGAGE	02.08.2018	16.10.2018	Dry	Rural	Fever, myalgia	DENV-2	34.5
D|18|27	Not sequenced	M	25	Luanda	BELAS	04.04.2018	07.04.2018	Rainy	Urban	Fever, myalgia,headache, retro-orbital pain, arthralgia, hemorragic signs	DENV-2	23.0
D|18|270	Not sequenced	F	19	Uige	NEGAGE	15.10.2018	15.10.2018	Rainy	Urban	Fever, myalgia,headache,hemorrhagic signs	DENV-2	35.8
D|18|271	Not sequenced	F	58	Luanda	VIANA	14.10.2018	19.10.2018	Rainy	Urban	Fever, myalgia, headache	DENV-2	33.2
D|18|272	Not sequenced	F	25	Luanda	VIANA	14.10.2018	19.10.2018	Rainy	Urban	Fever, myalgia,headache, arthralgia	DENV-2	36.0
D|18|273	Not sequenced	F	8	Luanda	VIANA	14.10.2018	19.10.2018	Rainy	Urban	Fever, myalgia, headache	DENV-2	35.3
D|18|274	Not sequenced	M	14	Luanda	VIANA	14.10.2018	19.10.2018	Rainy	Urban	Fever, myalgia, headache, artharlgia	DENV-2	36.7
D|18|276	Not sequenced	F	3	Luanda	BELAS	20.10.2018	26.10.2018	Rainy	Urban	Fever, myalgia	DENV-2	34.3
D|18|28	P32|D|18|28|Angola|Luanda|N.A.|Capolo|2018-04-07	F	36	Luanda	VIANA	07.04.2018	07.04.2018	Rainy	Urban	Fever, myalgia,headache, retro-orbital pain, arthralgia, hemorragic signs	DENV-2	19.9
D|18|29	P33|D|18|29|Angola|Luanda|Viana|Viana|2018-04-07	M	21	Luanda	VIANA	06.04.2018	06.04.2018	Rainy	Urban	Fever, myalgia,headache, retro-orbital pain, arthralgia, hemorragic signs	DENV-2	27.0
D|18|299	Not sequenced	F	11	Luanda	BELAS	22.10.2018	26.10.2018	Rainy	Urban	Fever, myalgia, headache	DENV-2	33.1
D|18|300	Not sequenced	N/A	2	Luanda	MAIANGA	28.10.2018	29.10.2018	Rainy	Urban	Fever, artharlgia	DENV-2	32.2
D|18|303	Not sequenced	F	15	Luanda	ZANGO	03.07.2018	06.07.2018	Dry	Urban	Fever	DENV-2	30.0
D|18|46	P48|D|18|46|Angola|Luanda|Belas|Camama|2018-04-17	M	2	Luanda	K.KIAXI	14.04.2018	16.04.2018	Rainy	Urban	Fever,myalgia, headache,arthralgia	DENV-2	23.1
D|18|47	P49|D|18|47|Angola|Luanda|Belas|Camama|2018-04-17	M	5	Luanda	K.KIAXI	12.04.2018	12.04.2018	Rainy	Urban	Fever,myalgia, headache,arthralgia	DENV-2	31.6
D|18|66	Not sequenced	M	7	Luanda	CAZENGA	25.04.2018	25.04.2018	Rainy	Urban	Fever,myalgia, headache,arthralgia	DENV-2	25.4
D|18|73	Not sequenced	M	5	Luanda	CAZENGA	20.04.2018	21.04.2018	Rainy	Urban	Fever,myalgia, headache,arthralgia	DENV-2	22.1
D|18|75	Not sequenced	M	19	Luanda	BENFICA	28.04.2018	02.05.2018	Rainy	Urban	Fever, myalgia, headache, arthralgia	DENV-1	26.6
D|18|76	Not sequenced	F	7	Luanda	BENFICA	17.04.2018	20.04.2018	Rainy	Urban	Fever, myalgia, headache, arthralgia	DENV-2	26.6
D|18|82	Not sequenced	M	5	Luanda	SAMBA	13.05.2018	14.05.2018	Dry	Urban	Fever, myalgia, headache, arthralgia	DENV-2	20.0
D|18|88	P54|D|18|88|Angola|Luanda|Samba||2018-05-14	M	11	Luanda	SAMBA	09.05.2018	15.05.2018	Dry	Urban	Fever, myalgia, headache, arthralgia	DENV-2	24.1
D|18|91	P55|D|18|91|Angola|Luanda|Samba||2018-05-15	M	32	Luanda	SAMBA	11.05.2018	14.05.2018	Dry	Urban	Fever, myalgia, headache, arthralgia	DENV-2	36.3
D|18|92	Not sequenced	M	1	Luanda	BELAS	09.05.2018	15.05.2018	Dry	Urban	Fever, myalgia, headache, arthralgia	DENV-2	23.5
D|18|93	Not sequenced	M	41	Luanda	SAMBA	07.06.2018	12.06.2018	Dry	Urban	Fever, myalgia, headache, arthralgia	DENV-2	27.6
D182	DENV2_Angola_library1_20190423|NB03NB08|182|Zango|Luanda|2018-07-09	F	22	Luanda	ZANGO	05.07.2018	09.07.2018	Dry	Urban	Fever, artharlgia	DENV-2	29.2
N/A: Data not available				Luanda				Rainy	Urban
P07571	P3|P07571|Angola|Luanda|Luanda||2018-04-16	F	8	Luanda	LUANDA	10.04.2018	16.04.2018	Rainy	Urban	Fever	DENV-2	20.0
P07656	P10|P07656|Angola|Luanda|Luanda||2018-04-23	F	12	Luanda	LUANDA	20.04.2018	23.04.2018	Rainy	Urban	Fever	DENV-2	25.0
U73980	P2|U73980|Angola|Luanda|Luanda||2018-04-22	M	34	Luanda	LUANDA	18.04.2018	22.04.2018	Rainy	Urban	Fever	DENV-2	20.0
U74058	P5|U74058|Angola|Luanda|Luanda||2018-04-24	M	37	Luanda	LUANDA	20.04.2018	24.04.2018	Rainy	Urban	Fever	DENV-2	21.0
U74061	P6|U74061|Angola|Luanda|Luanda||2018-04-24	M	27	Luanda	LUANDA	19.04.2018	24.04.2018	Dry	Urban	Fever	DENV-2	21.0
U74826	P4|U74826|Angola|Luanda|Luanda||2018-05-07	M	6	Luanda	LUANDA	01.07.2018	07.05.2018	Dry	Urban	Fever	DENV-2	21.0
U75168	P15|U75168|Angola|Luanda|Luanda||2018-05-13	M	5	Luanda	LUANDA	10.05.2018	13.05.2018	Dry	Urban	Fever	DENV-2	28.0
U75169	P1|U75169|Angola|Luanda|Luanda||2018-05-13	F	64	Luanda	LUANDA	10.05.2018	13.05.2018	Dry	Urban	Fever	DENV-2	19.0
U75528	P140|U75528|Angola|Luanda|Luanda||2018-05-20	F	28	Luanda	LUANDA	17.05.2018	20.05.2018	Dry	Urban	Fever	DENV-2	22.0
U76123	P58|U76123|Angola|Luanda|Luanda||2018-06-01	M	50	LUANDA	LUANDA	29.05.2018	01.06.2018	dry	Urban	Fever	DENV-2	23.0
*Sample D|17|05 had a fatal outcome
*Sample D|18|242 had a fatal outcome
Bold: Sequenced samples
