# Supplementary material for: Molecular and genomic investigation of an urban outbreak of dengue virus serotype 2 in Angola, 2017–2019
Source: PLoS Negl Trop Dis. 2022 May 18;16(5):e0010255. doi: 10.1371/journal.pntd.0010255 (PMC9166355; doi:10.1371/journal.pntd.0010255)
Supplement: S3 Table — (XLSX) [file pntd.0010255.s003.xlsx]

## Sheet: Sheet1
Model	PS	SS	BF (H1 vs H0)
Constant (H0)	-18404.5	-18404.5	-
Exponential	-18404.1	-18404.1	0.3944
Bayesian Skyline Plot	-18378.1	-18378.1	26.4421
Logistic	-18314.1	-18314.1	90.3696
Nested Constant-Logistic	-14360.6	-14360.6	4043.86
